# Supplementary material for: Comparison of qPCR and metagenomic sequencing methods for quantifying antibiotic resistance genes in wastewater
Source: PLoS One. 2024 Apr 5;19(4):e0298325. doi: 10.1371/journal.pone.0298325 (PMC10997137; doi:10.1371/journal.pone.0298325)
Supplement: S1 Table — (XLSX) [file pone.0298325.s001.xlsx]

## Sheet: S1 Table
Gene target	Mechanism of action or gene	Class	Forward primer	Reverse Primer
spcN	deactivate	Aminoglycoside	GCTATGTGCTGGTGGACTGG	GGAACCACTCGACGAACTCG
acc3-iva	deactivate	Aminoglycoside	CCAACACGACGCTGCATC	GCTGTCGCCACAATGTCG
aac(6')I1	deactivate	Aminoglycoside	GGGAATTATCGGAATAGCTCTTGG	TTGGGCTGTTCTTCCTAGCTAA
aac(6')-Iy	deactivate	Aminoglycoside	GCCTCAATCCGCCACGATTA	ACGCGCTCTGTTTCCTCAAA
aph6ia	deactivate	Aminoglycoside	CGCTGGGAGCTGAAGAGG	AGCATCGTGCTGCTCTCC
aac3-Via	deactivate	Aminoglycoside	GTGTCCGTCGCCAAGGA	GGTGACGGCCTTGTCGA
blaCTX-M-1,3,15	deactivate	Beta Lactam	CGTACCGAGCCGACGTTAA	CAACCCAGGAAGCAGGCA
blaSHV-11	deactivate	Beta Lactam	TTGACCGCTGGGAAACGG	TCCGGTCTTATCGGCGATAAAC
bla-SME	deactivate	Beta Lactam	GAGGAAGACTTTGATGGGAGGATTG	CGCTATATTGCAATGCAGCAGAAG
blaFOXnew	deactivate	Beta Lactam	CCTACGGCTATTCGAAGGAAGATAAG	CCGGATTGGCCTGGAAGC
ampC	deactivate	Beta Lactam	CTGGCGCATACCTGGATTAC	GCCAGTTCAGCATCTCCCA
blaOXA10	deactivate	Beta Lactam	CGACCGAGTATGTACCTGCTTC	TCAAGTCCAATACGACGAGCTA
blaIMIR	regulator	Beta Lactam	AGCCGGACTAGAGCTTCATG	GGCAGAACTCATCATCTGCAAA
blaTEM	deactivate	Beta Lactam	CGCCGCATACACTATTCTCAG	GCTTCATTCAGCTCCGGTTC
blaPER	deactivate	Beta Lactam	GCAAATGAAGCGCAGATGC	GACCACAGTACCAGCTGGTA
blaOXY-1	deactivate	Beta lactamase	AAAGGTGACCGCATTCGC	CCAGCGTCAGCTTGCG
mdtg	efflux	MDR	TTCCAGCCGGTCAGCAA	GACATCTCCCGCGAGTTCG
mdth	mdth	MDR-chromo	ATGCTGGCTGTACAAGTGATG	CACTCCAGCGGGCGATA
cefa_qacelta	cefa_qacelta	MDR-mobile	TAGTTGGCGAAGTAATCGCAAC	TGCGATGCCATAACCGATTATG
qacA/B	efflux	MDR-mobile	AAGGGCCACTGCATTAGCTG	CCAGTCCAATCATGCCTGCA
qacF/H	qacF/H	MDR-mobile	CTGAAGTCTAGCCATGGATTCACTAG	CAAGCAATAGCTGCCACAAGC
ere(A)	deactivate	MLSB	GATAATTCTGCTGGCGCACA	GCAGGCGTGGTCACAAC
ere(B)	deactivate	MLSB	TCGTATATGGCGGGCGTAGTA	GGTCCAAGATGGGTGAATGCA
erm(A)	protection	MLSB	TCGTTGAGAAGGGATTTGCGA	TTGCATGCTTCAAAGCCTGTC
erm(B)	protection	MLSB	GAACACTAGGGTTGTTCTTGCA	CTGGAACATCTGTGGTATGGC
erm(D)	protection	MLSB	TTTCCGGACAGCATTTGATGC	TCCACTGCCAATACCTTACCG
lnuB	deactivate	MLSB	GGATCGTTTACCAAAGGAGAAGG	AGCATAGCCTTCGTATCAGGAA
mphA	deactivate	MLSB	TCAGCGGGATGATCGACTG	GAGGGCGTAGAGGGCGTA
erm(34)	protection	MLSB	AAAGCGGTTTACAAGCGTTTCG	GGGTGCTCTAGGGTTGTTTAGTG
erm(35)	protection	MLSB	CCTTCAGTCAGAACCGGCAA	GCTGATTTGACAGTTGGTGGTG
erm(F)	erm(F)	MLSB	TCTGATGCCCGAAATGTTCAAG	TGAAGGACAATTGAACCTCCCA
vgaA	efflux	MLSB	GGAAGCTATAGAGGCGTTTGAATC	CCGAAGGTTCAATACTCAATCGAC
vga(A)LC	vga(A)LC	MLSB	GTGAAGATGTCTCGGGTACAATTG	GAAATACCAGGATTCCCATGCAC
vatB	deactivate	MLSB	GCAATTGTTGCTGCGAATTCAG	GTGCTGACCAATCCCACCA
mefA	efflux	MLSB	TAATTATCGCAGCAGCTGGTTC	GTTCCCAAACGGAGTATAAGAGTG
lnuC	deactivate	MLSB	GGGTGTAGATGCTCTTCTTGGA	CTTTACCCGAAAGAGTTTCTACCG
fosb	fosb	other	CTTGCAGGCCTATGGATTGC	TCTGTTCTCAAGTGTGCCAGTA
fosX	deactivate	other	AGCTGGTTTGTGGATTTGCA	CCACACCGAGAGCTTTAATCCG
bacA	deactivate	other	ATCCGCGGCACCCTGA	CCTGCTTGATGGACTTGATGAAGA
fabK	protection	other	CAGGAGCAGGAAATCCAAGC	CCAGCTTCCATTCCTTCTGC
sulIII	protection	Sulfonamide	CGCGCTCAAGGCAGATG	GGGAATGCCATCTGCCTTG
tetPB	efflux	tetracycline	TGGCAAGACGAGTTTGACTGA	GATCGCTCCACTTCAGCGATAA
tetD	efflux	Tetracycline	AATTGCACTGCCTGCATTGC	GACAGATTGCCAGCAGCAGA
tetG_F	efflux	Tetracycline	TCGCGTTCCTGCTTGCC	CCGCGAGCGACAAACCA
tetR	regulator	Tetracycline	CCGTCAATGCGCTGATGAC	GCCAATCCATCGACAATCACC
tetPA	efflux	Tetracycline	GGAAACCTTAGTTCAGTGACTTGG	CCCATTTAACCACGCACTGAA
tetM	protection	Tetracycline	GGAGCGATTACAGAATTAGGAAGC	TCCATATGTCCTGGCGTGTC
tetJ	efflux	Tetracycline	CAGCGCCCATACGCCATTTA	CCTACTTCAGTAGTGTGCCAAGC
tet(38)	efflux	Tetracycline	AAGCGACATTAGCCGGTTTAG	CTGCTCGTACTTAAGCCAAGG
vanG	protection	Vancomycin	TGTTTCGCAGAACCGTGTCAA	CCCTGCACTGTTCCATCTTCTC
vanC2/vanC3	protection	Vancomycin	TGACTGTCGGTGCTTGTGA	GATAGAGCAGCTGAGCTTGTTC
vanA	protection	Vancomycin	GGGCTGTGAGGTCGGTTG	TTCAGTACAATGCGGCCGTTA
vanXA	protection	Vancomycin	TCGTTGGGACGCTAAATATGC	GGACGGTAACCGTCCCATA
KPC	deactivate	Beta Lactam	GCCGCCAATTTGTTGCTGAA	GCCGGTCGTGTTTCCCTTT
intl3	MGE	Integrase	CAGGTGCTGGGCATGGA	CCTGGGCAGCATCACCA
vanSB	protection	Vancomycin	GAAGATAAAGAGGGAAGCGTACTC	CCGAATTGTCAGCCCTTGATAA
aac3ia	aac3ia	Aminoglycoside	ACGTTCTGCCAAAGTTTGAG	ACTGCCGGATCGTCAC
aph4ib	aph4ib	Aminoglycoside	GGGAACACCGTGCTCACC	GTTGGTCCCGTGCAGGTC
aph3via	aph3via	Aminoglycoside	TCTCATGGCGATATCACGGATAG	TTTCCTCCGATGCATCCTCTC
aph6ic	aph6ic	Aminoglycoside	CACGACAACGTGCTCGAC	CCGTCTTCGGCGAACCA
ArmA	ArmA	Aminoglycoside	TCTTCGACGAATGAAAGAGTCG	GCTAATGGATTGAAGCCACAACC
spec_aph	deactivate	Aminoglycoside	GGTGCTGATATGAATGCCTTTGG	CATTGGGCGCATCAATAAATGG
aac(3)-ib	aac(3)-ib	Aminoglycoside	CAGCGAGACGTTCATCGC	CACGCTTCAGGTGGCTAATC
aac(3)-id_ie	aac(3)-id_ie	Aminoglycoside	AGATAGTTATGCCCGCAACAAG	ACGCGCTGCGCCTATA
aac(3)-iid_iii_iif_iia_iie	aac(3)-iid_iii_iif_iia_iie	Aminoglycoside	CGATGGTCGCGGTTGGTC	TCGGCGTAGTGCAATGCG
aac(3)-xa	aac(3)-xa	Aminoglycoside	GCAAGCGGTTCGTGACGTA	TCAGGTGCTCCTCGATCCAG
Aac6-Aph2	Aac6-Aph2	Aminoglycoside	CCAAGAGCAATAAGGGCATACCAA	GCCACACTATCATAACCACTACCG
aac(6)-ig	aac(6)-ig	Aminoglycoside	GCGATGTTAGAAGCCTCAATTCG	CACACTTCGGCCTGTCGAA
aac(6)-iic	aac(6)-iic	Aminoglycoside	CAGTCTTTGGCTAATCCATCACAG	AACGAACCCGGCCTTCTC
aac(6)-ij	aac(6)-ij	Aminoglycoside	ATGCCTGTATCTGAATCCCTGATG	GGCAATCGCTTGTTGAGTATCTG
aac(6)-im	aac(6)-im	Aminoglycoside	CGTGAGCATTATACAGAGCAATGG	CCATTTCCGTTCGTAGATATTGGC
aac(6)-ir	aac(6)-ir	Aminoglycoside	GCTATAACGATCAGCAGCAAGC	CGCGATGCATGGCATGAC
aac(6)-is_iu_ix	aac(6)-is_iu_ix	Aminoglycoside	AAGCTTACTCTGGCCTGATCATG	TGCCTGAACGTCGATATTCAGG
aac(6)-iv_ih	aac(6)-iv_ih	Aminoglycoside	TTGGCTTATACCGACACCCA	CCCGTTGCGATACCTGAAC
aac(6)-iw	aac(6)-iw	Aminoglycoside	TGCGTCAGTTACTTACACGAAC	CCTGATGCATTGCATGACTGA
aac(6)-iz	aac(6)-iz	Aminoglycoside	TGCGCCATGACTACGTGAAC	GACTGTCCGAAGCCAGTTCG
aacA43	aacA43	Aminoglycoside	CTTGGCCTACATTAGATTCAGCTC	GCTCTCAATCTTTGATAGGAGCAG
aadA6	aadA6	Aminoglycoside	CCATCGAGCGTCATCTGGAA	CCCGTCTGGCCGGATAAC
aadA7	aadA7	Aminoglycoside	CACTCCGCGCCTTGGA	TGTGGCGGGCTCGAAG
aadA10	aadA10	Aminoglycoside	ACAGGCACTCAACGTCATCG	CGCGGAGAACTCTGCTTTGA
aadA16	aadA16	Aminoglycoside	ACGGTGGCCTGAAGCC	GAATTGCAGTTCCCGTCTGG
aadA17	aadA17	Aminoglycoside	TGTACGGCTCCGCAGTG	CACGGAATGATGTCGTCGTG
aadB	aadB	Aminoglycoside	CCTGCTTGGTGGGCAGAC	CGGCACGCAAGACCTCAA
ant4-ib	ant4-ib	Aminoglycoside	GATGGCCGCTGACACATG	TCAACATTGCGCCATAGTGG
ant6-ia	ant6-ia	Aminoglycoside	TCGCCATGAGCTGCTGA	CCTATCATACTCCGGATAGGCATA
aph3-ib	aph3-ib	Aminoglycoside	AACAGGTTTGGGAGGCGATG	CGCAACAAGCCTCTCCTGAA
aph3-viia	aph3-viia	Aminoglycoside	CTCTCTCATGGAGATATGAGCGCTA	AATCCGGTTCAAGTCCCAACATG
aph4-ia	aph4-ia	Aminoglycoside	CGCTCCCGATTCCGGAA	CACAGTTTGCCAGTGATACACA
aph(3'')-ia	aph(3'')-ia	Aminoglycoside	TAACAGCGATCGCGTATTTCG	TCCGACTCGTCCAACATCAATA
apmA	apmA	Aminoglycoside	GGCGCACATGCATTCATCA	CTATACTCCAGTCCCACCATTTGA
aph_viii	aph_viii	Aminoglycoside	TCGGTATCCCGGTTGTGAG	ACACGAGGTACGGGAATCC
aph3-III	aph3-III	Aminoglycoside	CAGAAGGCAATGTCATACCACTTG	GACAGCCGCTTAGCCGAA
ant6-ib	aph3-III	Aminoglycoside	AGAACATCCGACAGCACGTTC	CCAACCTTCCATGAAATCATTCGC
aac(3)-Xa	aac(3)-Xa	Aminoglycoside	TGTACGGCTCCGCAGTG	CACGGAATGATGTCGTCGTG
floR	floR	Amphenicol	AACCCGCCCTCTGGATCA	GCCGTCGAGAAGAAGACGAA
beta_ccra	beta_ccra	Beta lactamase	CACTGGCACGGCGATTGTA	CGGCAGCCAAACCACGATA
cefa_ampc	cefa_ampc	Beta lactamase	CAGGATCTGATGTGGGAGAACTA	TCGGGAACCATTTGTTGGC
bl1acc	bl1_acc	Beta lactamase	TGTTATCCGTGATTACCTGTCTGG	CTCAGCGAGCCAACTTCAAATA
bl3_cpha	bl3_cpha	Beta lactamase	GTAACGCCTACTGGAAGTCCA	CAGCTTCTCCTTGAGAATGCAG
blaB-11,13,14	blaB-11,13,14	Beta lactamase	CGTGCCGGAGGTCTTGAATA	GGGATAGTAAACCTGAAACTCGGA
blaIND	blaIND	Beta lactamase	CGCCTGTTAAACCCAACCTGTA	CGCTCTGTCATCATGAGAGTGG
blaLEN	bla_LEN	Beta lactamase	TGTTCGCCTGTGTGTTATCTCC	GCAGCACTTTAAAGGTGCTCAC
blaCARB	bla-CARB	Beta lactamase	TGATTTGAGGGATACGACAACTCC	CTGTAATACTCCGAGCACCAA
blaGOB	bla_GOB	Beta lactamase	CTTGGGCTTGAATGCTCAGGTA	TGTATGGTCGTAGTGAGCCTGA
blaHERA	bla_HERA	Beta lactamase	GGGCAACCGCATTCTGAC	GCATCTCCCACTTTATCGTCAC
blaMIR	bla_MIR	Beta lactamase	CGGTCTGCCGTTACAGGTG	AAAGACCCGCGTCGTCATG
nonmobile_blaADC	nonmobile_blaADC	Beta lactamase	GGTATGGCTGTGGGTGTTATTCA	AGGCAAGGTTACCACTTGTATACG
nonmobile blaBEL	nonmobile blaBEL	Beta lactamase	ATGTCCATGGCACAGACTGTG	CCTGTCTTGTCACCCGTTACC
blaIMI	bla_IMI	Beta lactamase	ACATCTACACCTGCAGCAGTAG	AATCGCTTGGTACGCTAGCA
bla-ACT	bla-ACT	Beta lactamase	AAGCCGCTCAAGCTGGA	GCCATATCCTGCACGTTGG
norA	norA	Fluoroquinolone	ATCGCCGTTTGGTGGTACG	TCCACCAATCCCTGGTCCTAAA
qepA_1_2	qepA_1_2	Fluoroquinolone	GGGCATCGCGCTGTTC	GCGCATCGGTGAAGCC
QnrB4	QnrB4	Fluoroquinolone	TCACCACCCGCACCTG	GGATATCTAAATCGCCCAGTTCC
QnrS1_S3_S5	QnrS1_S3_S5	Fluoroquinolone	CCACTTTGATGTCGCAGATCTTC	CCCTCTCCATATTGGCATAGGAAA
QnrVC1_VC3_VC6	QnrVC1_VC3_VC6	Fluoroquinolone	CTCACATCAGGACTTGCAAGAA	ATGAAGCATCTCGAAGATCAGC
QnrVC4_VC5_VC7	QnrVC4_VC5_VC7	Fluoroquinolone	TTCCTTTAAACGGGCAAACCTC	CGATACCTGATTCATGAAGCTAGC
qnrD		fluoroquinolone	CGCTGGAATGGCACTGTGA	GCTCTCCATCCAACTTCACTCC
qnrS2		fluoroquinolone	TCCCGAGCAAACTTTGCCAA	GGTGAGTCCCTATCCAGCGA
oqxA		fluoroquinolone	GAGTCAACCTACCTCCACTATCA	GCTGCGAGTTATCCAGCAG
qnrB46,47,48		fluoroquinolone	CGACGTTCAGTGGTTCAGATCTC	GCCAAGCCGCTCCATGAG
bexA/norM	efflux	MDR	TCGGGCATCCCGTTTATGATC	GTAGGCTGCGCATAATACCCA
mdtA	efflux	MDR	ACAAGCCCAGGGCCAAC	CCTTAATGGTGCCTTCGGTTTC
adeI		MDR	CAGTCTGGTTTGCAGTAACCA	CACTCCTACAACAACAGGCAA
pcoA	pcoA	MDR-mobile	TGGCGTATGGAGTTTCAATGC	GAATAATGCCGTGCCAGTGAA
silE	silE	MDR-mobile	GGTGGAAAGTCATCAGAGGATGA	CAAAGCCCAGCAAGGATGC
arsA	arsA	MDR-mobile	CAGGTCAGCCGCATCAACC	GCCTGAAACACGGCAATTTCTTC
copA	copA	MDR-mobile	TGCACCTGACVGGSCAYAT	GVACTTCRCGGAACATRCC
czcA	czcA	MDR-mobile	GCCTTGTTCATCGGCGAAC	GGCAATGTCGCCTTCGTTC
sugE	sugE	MDR-mobile	CTTAGTTATTGCTGGTCTGCTGGA	GCATCGGGTTAGCGGACTC
tcrB		MDR-mobile	GTGCCGGAACTCAAGTAGCA	GCACCGACTGCTGGACTTAA
terW		MDR-mobile	TCAAAGAGCTACGCGAGTCATA	CCTTCCCTGTGGACTCACC
pbrT		MDR-mobile	GATGCGCACTGGGCTTG	TCGGAATATGCGGAAATGCG
cadC		MDR-mobile	CGCTCTGTGTCAGGATGAAGAG	CTTTCTTATGTGCTAGGGCGATCA
mobA	mobA	MGE	GCTTCCCGTAACGAGGTAGT	CCTTGAACGGTATCAGCACG
ISCR1		MGE	ATGGTTTCATGCGGGTT	CTGAGGGTGTGAGCGAG
IS26	IS26	MGE	ATGGATGAAACCTACGTGAAGGTC	CGGTACTTAATCTGTCGGTGTTCA
IS3	IS3	MGE	CGGTCTGAGCTTCGGGAA	AGAACTGTCACTCCGGTCTG
IS256	IS256	MGE	CTTGCGCATCATTGGATGATGG	AAGAACGGCTCCAATTAAGCGA
ISEcp1	ISEcp1	MGE	CATGCTCTGCGGTCACTTC	GACGCACCTTCTTGATGACC
IS200	IS200	MGE	CCAAATACCGAAGACAAGCGTTC	CCAAACTGCTCGTAAAGCATCAG
IS1247	IS1247	MGE	CGGCCGTCACTGACCAA	TCGGCAGGTTGGTGACG
IS630	IS630	MGE	CCGCCACCAGTGTGATGG	TTGGCGCTGACTGGATGC
TN5403		MGE	AAGCGAATGGCGCGAAC	CGCGCAGGGTAAACTGC
IS200		MGE	GCACACCCGATGGAACTGTAAA	TCGGCGGGATCTCCAGAAG
IS21-ISAs29		MGE	GGTCCGTCAGGCACAAGTC	GGGATCGTATCGGCAAGCC
Tn3		MGE	GCTGAGGTGTTCAGCTACATCC	GCTGAGGTAGTCACAGGCATTC
IS6/257		MGE	ATATCGTGCCATTGATGCAGAG	ACCATTGCTACCTTCGTTGAAG
IS6100		MGE	CGCACCGGCTTGATCAGTA	CTGCCACGCTCAATACCGA
IS15DI		MGE	CAATACCTTTGATGGTGGCGTAAG	CTTACGCCACCATCAAAGGTATTG
IncN_korA		MGE	GGAACGTTTGTAYCTTGTATTG	ACTCACTATCTTCTGTTGATTG
lncF_FIC		MGE	GTGAACTGGCAGATGAGGAAGG	TTCTCCTCGTCGCCAAACTAGAT
IncI1_repI1		MGE	CGAAAGCCGGACGGCAGAA	TCGTCGTTCCGCCAAGTTCGT
IncHI2-smr0018		MGE	ATAATGATTCACCGGGGTAG	CTTCAGGCTATCGTTTCG
IS91		MGE	GGATGCCACTGCTGGTCA	ACAGTGGATACAGTATCTGCTGAG
IS5/IS1182		MGE	TTCTCGAAGAATCGCCATGGC	GCTTTGGATCGCTCCAATCGA
cro		MGE	AGATGTTATCGACCACTTCGGA	CCGCTTGGCGATAAGCG
EAE_05855		MGE	CCCATCACCGCTGAACTGG	TGGGCGCTGCCATCTAAAC
erm(E)	erm(E)	MLSB	GTCACGCAGCTGGAGTTCG	CGGTGAAGCACAGCTCGAC
erm(G)	erm(G)	MLSB	CCCTTGAATTAGTACAGAGGTG	GCAAACTCGTATTCCACGA
erm(O)	erm(O)	MLSB	TGATGACGGCTCAGTGG	GTGCACCAGCGCCTGA
erm(Q)	erm(Q)	MLSB	TGAAAGCCATGCGTCTGAC	TTCAGCTGGCAGCTTAAGC
erm(S)	erm(S)	MLSB	GAGTACGCCCGCAAACG	GCGTTCGATCCGGAGGA
vat(A)	vat(A)	MLSB	ATGAACGGAGCGAATCATCGG	CCATACCGATCCAAACGTCATTTC
erm(42)	erm(42)	MLSB	TGTTGAGATTGGGCCTGGA	CTAAGGGTGGGTTCTCACTATCTA
lnu(F)	lnu(F)	MLSB	ATACCGGTCATTTCCACTTGGC	GCATCAGGCTGATGAGGTTCAA
lsa(C)	lsa(C)	MLSB	AAACGGCGTGAAAGTATCAGG	TTGTGGTGATGTAACGGATGC
mef(B)	mef(B)	MLSB	CCGATAGGCTTACTTGTTGCAG	AGTCCACTTGCGGTTTCATTG
msr(D)	msr(D)	MLSB	GGCAAGCTAGGTGTTGAGC	ATTGCTCAACACCTAGCTTGC
msr(E)	msr(E)	MLSB	CGGCAGATGGTCTGAGCTTAAA	CGCACTCTTCCTGCATAAAGGA
Arr2	Arr2	other	TTGGCGATTGGTGACTTGCTAA	ATCGTCTTCGAACGGTCCTG
mcr-1	mcr-1	other	CACATCGACGGCGTATTCTG	CAACGAGCATACCGACATCG
ARR-3	ARR-3	other	GATCGTCTTCGAACGGTCCTG	TTTGGCGATTGGTGACTTGCT
mcr-2	mcr-2	other	CGGCGTACTTTAAGCGTTATGATG	GCATTTGGCATACCATGCAGATAG
cat	cat	Phenicol	ATCGGCCAGACTGGATATCGA	CACAGCTCCAGTTGCAACAAC
catA2	catA2	Phenicol	CCTGGAACCGCAGAGAACA	CGGAACTCCGGAAACTGATTAAC
catA3	catA3	Phenicol	CTGATTGCTCAGGCCGTGAA	ATGAGTATGGGCAACTCAGTGC
catB2	catB2	Phenicol	GCTACTATTCCGGCTATTACCATG	GGGCTCCTCGTTCATGTAGA
catB9	catB9	Phenicol	CACCTTATGAAGTGGTCGGTTCA	GTCTGATGAACACAGAGACTGCA
cat(pC221)	cat(pC221)	Phenicol	AATGACCGTATGCTGCAAGAAG	TTTGCCTGCTATGGCATTCTG
catP	catP	Phenicol	CCTTTGGACTGAGTGTAAGTCTGA	TAAAGCCATCGAAGGTTGACCA
catQ	catQ	Phenicol	AGGTGCACTTACAGTATGACTGC	AACGTGGGAAGTTCTCGTCATAC
cmlV	cmlV	Phenicol	GCCCTCATCACCGTCTTCG	GGACGTTGGCGATGGAGAG
fexA	fexA	Phenicol	TGGTGTGGCTGTTGCAATCTTA	CCAAGGTACAAAGCACCTTGGA
optrA	optrA	Phenicol	GGTGGATGAAGTCCGTACGG	AGGTTAGACCTCCAAGAGCCA
traN	traN	plasmid	GCTTGGCGGTCAGCAATT	TTAGGAATAACAATCGCTACACCTTTA
tra-A	tra-A	plasmid	AAGTGTTCAGGGTGCTTCTGCGC	GTCATGTACATGATGACCAAAA
trb-C		plasmid	CGGYATWCCGSCSACRCTGCG	GCCACCTGYSBGCAGTCMCC
tet40	tet40	tetracycline	CTGTCCGTGCGCAATATATCC	GGATATATTGCGCACGGACAG
tet39	tet39	tetracycline	TATAGCGGGTCCGGTAATAGGTG	CCATAACGATCCTGCCCATAGATAAC
tet44	tet44	Tetracycline	CTCATGTAGATGCAGGAAAGACG	GTAACTGCTGCCTGAATTGTGA
dfra14	dfra14	trimethoprim	CGGATCATGTCATTGTTTCAGG	ATGTTAGAGGCGAAGTCTTGG
dfra17	dfra17	trimethoprim	CGGGAACGGCCCTGATATTCC	CGTGTTGCGACCGCATACTTTC
dfra7	dfra7	trimethoprim	GTAATCGGTAGTGGTCCTGA	ATCAGGACCACTACCGATTAC
dfra21	dfra21	trimethoprim	TTGTTTCAACGCTGTCGCA	GGTTTCGGTTGAGACAAGCTC
dfra5	dfra5	trimethoprim	CCATGGAGTGCCAAAGGTG	CACCTTTGGCACTCCATGG
dfrA8	dfrA8	trimethoprim	GGTCGCACCTGCATCGTTA	AGCGCCACCAATGACGTAG
dfrA10	dfrA10	trimethoprim	CTTCAACTATCACAGAGCACGAAG	TCTACCGGTACATACACATCAGC
dfrA15	dfrA15	trimethoprim	AGGCCGAAAGACTTTCGAGTC	TCACCTTCTGGCTCAATGTCG
dfrA18	dfrA18	trimethoprim	GGAGCGAATCAAGGAGAAAGGAA	GCAATGCGTTGATCGGTATTCTC
dfrA22	dfrA22	trimethoprim	CAGCCGAACACGGCAAAG	CGGAGTGCGTGTACGTGA
dfrA25	dfrA25	trimethoprim	TCAAACTGGACAGCGGCTA	GTCGATTGTCGACACATGCA
dfrA27	dfrA27	trimethoprim	GCCGCTCAGGATCGGTA	GTCGAGATATGTAGCGTGTCG
dfrAB4	dfrAB4	trimethoprim	CGGTTCGCATTCCCATCAAA	CGCAGTCATGGGATAAATCTGG
dfrC	dfrC	trimethoprim	GTCGCTCACGATAAACAAAGAGTC	CCCTTCATGGTGAAATGAAGCTTG
dfrG	dfrG	trimethoprim	TCAATCGGAAGAGCCTTACCTGA	TGGGCAAATACCTCATTCCATTCC
dfrK	dfrK	trimethoprim	TGCTGCGATGGATAAGAACAG	CTTCCAGGTAATGCTCTTCCG
dfrBmulti	dfrBmulti	trimethoprim	ACCAAGGCAGAAGTGAAGTCA	GGTGAGCCTCAGACTCGAC
aacC2	deactivate	Aminoglycoside	ACGGCATTCTCGATTGCTTT	CCGAGCTTCACGTAAGCATTT
aacA/aphD	deactivate	Aminoglycoside	AGAGCCTTGGGAAGATGAAGTTT	TTGATCCATACCATAGACTATCTCATCA
aac(6')-II	deactivate	Aminoglycoside	CGACCCGACTCCGAACAA	GCACGAATCCTGCCTTCTCA
aphA3	deactivate	Aminoglycoside	AAAAGCCCGAAGAGGAACTTG	CATCTTTCACAAAGATGTTGCTGTCT
sat4	deactivate	Aminoglycoside	GAATGGGCAAAGCATAAAAACTTG	CCGATTTTGAAACCACAATTATGATA
aac(6')-Ib	deactivate	Aminoglycoside	CGTCGCCGAGCAACTTG	CGGTACCTTGCCTCTCAAACC
aadA2	deactivate	Aminoglycoside	ACGGCTCCGCAGTGGAT	GGCCACAGTAACCAACAAATCA
aadA5	deactivate	Aminoglycoside	ATCACGATCTTGCGATTTTGCT	CTGCGGATGGGCCTAGAAG
aadA_99	deactivate	Aminoglycoside	GTTGTGCACGACGACATCATT	GGCTCGAAGATACCTGCAAGAA
aph(2')-Id	deactivate	Aminoglycoside	TGAGCAGTATCATAAGTTGAGTGAAAAG	GACAGAACAATCAATCTCTATGGAATG
aadD	deactivate	Aminoglycoside	CCGACAACATTTCTACCATCCTT	ACCGAAGCGCTCGTCGTATA
aadA2	deactivate	Aminoglycoside	CAATGACATTCTTGCGGGTATC	GACCTACCAAGGCAACGCTATG
aadA9	deactivate	Aminoglycoside	CGCGGCAAGCCTATCTTG	CAAATCAGCGACCGCAGACT
aphA1	deactivate	Aminoglycoside	TGAACAAGTCTGGAAAGAAATGCA	CCTATTAATTTCCCCTCGTCAAAAA
aadE	deactivate	Aminoglycoside	TACCTTATTGCCCTTGGAAGAGTTA	GGAACTATGTCCCTTTTAATTCTACAATCT
str	deactivate	Aminoglycoside	AATGAGTTTTGGAGTGTCTCAACGTA	AATCAAAACCCCTATTAAAGCCAAT
strA	deactivate	Aminoglycoside	CCGGTGGCATTTGAGAAAAA	GTGGCTCAACCTGCGAAAAG
catB3	catB3	Amphenicol	GCACTCGATGCCTTCCAAAA	AGAGCCGATCCAAACGTCAT
catB8	catB8	Amphenicol	CACTCGACGCCTTCCAAAG	CCGAGCCTATCCAGACATCATT
ceoA	efflux	Amphenicol	ATCAACACGGACCAGGACAAG	GGAAAGTCCGCTCACGATGA
cmlA1	cmlA1	Amphenicol	TAGGAAGCATCGGAACGTTGAT	CAGACCGAGCACGACTGTTG
cmx(A)	efflux	Amphenicol	GCGATCGCCATCCTCTGT	TCGACACGGAGCCTTGGT
catA1	catA1	Amphenicol	GGGTGAGTTTCACCAGTTTTGATT	CACCTTGTCGCCTTGCGTATA
qnrB-bob_resign	efflux	Amphenicol	GCGACGTTCAGTGGTTCAGA	GCTGCTCGCCAGTCGAA
cmlA5	efflux	Amphenicol	GCGCTCTTCGAGGATTCG	CCGCCCAAGCAGAAGTAGAC
cfiA	deactivate	Beta Lactam	GCAGCGTTGCTGGACACA	GTTCGGGATAAACGTGGTGACT
blaACC-1	deactivate	Beta Lactam	CACACAGCTGATGGCTTATCTAAAA	AATAAACGCGATGGGTTCCA
blaMOX/blaCMY	deactivate	Beta Lactam	CTATGTCAATGTGCCGAAGCA	GGCTTGTCCTCTTTCGAATAGC
blaOCH	deactivate	Beta Lactam	GGCGACTTGCGCCGTAT	TTTTCTGCTCGGCCATGAG
blaPAO/PDC	deactivate	Beta Lactam	CGCCGTACAACCGGTGAT	GAAGTAATGCGGTTCTCCTTTCA
blaVEB	deactivate	Beta Lactam	CCCGATGCAAAGCGTTATG	GAAAGATTCCCTTTATCTATCTCAGACAA
bla1	deactivate	Beta Lactam	GCAAGTTGAAGCGAAAGAAAAGA	TACCAGTATCAATCGCATATACACCTAA
blaROB	deactivate	Beta Lactam	GCAAAGGCATGACGATTGC	CGCGCTGTTGTCGCTAAA
blaOXY-2	deactivate	Beta Lactam	CGTTCAGGCGGCAGGTT	GCCGCGATATAAGATTTGAGAATT
blaPSE	deactivate	Beta Lactam	TTGTGACCTATTCCCCTGTAATAGAA	TGCGAAGCACGCATCATC
cphA	deactivate	Beta Lactam	GCGAGCTGCACAAGCTGAT	CGGCCCAGTCGCTCTTC
bla-L1	deactivate	Beta Lactam	CACCGGGTTACCAGCTGAAG	GCGAAGCTGCGCTTGTAGTC
cfxA	deactivate	Beta Lactam	TCATTCCTCGTTCAAGTTTTCAGA	TGCAGCACCAAGAGGAGATGT
cepA	deactivate	Beta Lactam	AGTTGCGCAGAACAGTCCTCTT	TCGTATCTTGCCCGTCGATAAT
blaCMY	deactivate	beta Lactam	AAAGCCTCATGGGTGCATAAA	ATAGCTTTTGTTTGCCAGCATCA
ampC/blaDHA	deactivate	Beta Lactam	TGGCCGCAGCAGAAAGA	CCGTTTTATGCACCCAGGAA
blaGES	deactivate	Beta Lactam	GCAATGTGCTCAACGTTCAAG	GTGCCTGAGTCAATTCTTTCAAAG
blaSFO	deactivate	Beta Lactam	CCGCCGCCATCCAGTA	GGGCCGCCAAGATGCT
blaTLA	deactivate	Beta Lactam	ACACTTTGCCATTGCTGTTTATGT	TGCAAATTTCGGCAATAATCTTT
blaZ	deactivate	Beta Lactam	GGAGATAAAGTAACAAATCCAGTTAGATATGA	TGCTTAATTTTCCATTTGCGATAAG
blaVIM	deactivate	Beta Lactam	GCACTTCTCGCGGAGATTG	CGACGGTGATGCGTACGTT
Pbp5	protection	Beta Lactam	GGCGAACTTCTAATTAATCCTATCCA	CGCCGATGACATTCTTCTTATCTT
pbp	protection	Beta Lactam	CCGGTGCCATTGGTTTAGA	AAAATAGCCGCCCCAAGATT
mecA	protection	Beta Lactam	GGTTACGGACAAGGTGAAATACTGAT	TGTCTTTTAATAAGTGAGGTGCGTTAATA
blaCTX-M	deactivate	Beta Lactam	GCGATAACGTGGCGATGAAT	GTCGAGACGGAACGTTTCGT
penA	protection	Beta Lactam	AGACGGTAACGTATAACTTTTTGAAAGA	GCGTGTAGCCGGCAATG
imp-marko	deactivate	Beta Lactam	GGAATAGAGTGGCTTAATTC	GGTTTAACAAAACAACCACC
NDM new	deactivate	Beta Lactam	GGCCACACCAGTGACAATATCA	CAGGCAGCCACCAAAAGC
qnrA	protection	Fluoroquinolone	AGGATTTCTCACGCCAGGATT	CCGCTTTCAATGAAACTGCAA
IS1111	MGE	Insertional	GTCTTAAGGTGGGCTGCGTG	CCCCGAATCTCATTGATCAGC
IS1133	MGE	Insertional	GCAGCGTCGGGTTGGA	ACGCGTTCGAACAACTGTAATG
orf37-IS26	MGE	Insertional	GCCGGGTTGTGCAAATAGAC	TGGCAATCTGTCGCTGCTG
orf39-IS26	MGE	Insertional	GCGCGTCGAGCATCAATAG	CAGTTGTGCTGCTGGTGGTC
ISPps1-pseud	MGE	Insertional	CACACTGCAAAAACGCATCCT	TGTCTTTGGCGTCACAGTTCTC
ISSm2-Xanthob	MGE	Insertional	TGGATCGACCGGTTCCAT	GCTGACCGAGCTGTCCATGT
ISAba3-Acineto	MGE	Insertional	TCAGAGGCAGCGGTATACGA	GGTTGATTCAGTTAAAGTACGTAAAACTTT
ISEfm1-Entero	MGE	Insertional	AGGTGTCCATGACGTGAAAGTG	TCCTTTGTCCCCTAGGATATTGG
TN5	MGE	Insertional	CAGCATAAAAAATCCCGACAACA	CCCCGCAACAGACATACGT
int1-a-marko	MGE	Integrase	CGAAGTCGAGGCATTTCTGTC	GCCTTCCAGAAAACCGAGGA
intl2	MGE	Integrase	TGCTTTTCCCACCCTTACC	GACGGCTACCCTCTGTTATCTC
intI1F165_clinical	MGE	Integrase	CGAACGAGTGGCGGAGGGTG	TACCCGAGAGCTTGGCACCCA
acrB	efflux	MDR	AGTCGGTGTTCGCCGTTAAC	CAAGGAAACGAACGCAATACC
acrF	efflux	MDR	GCGGCCAGGCACAAAA	TACGCTCTTCCCACGGTTTC
adeA	efflux	MDR	CAGTTCGAGCGCCTATTTCTG	CGCCCTGACCGACCAAT
multidrug resistance	efflux	MDR	AATTTTGCCGATTATTGCTGAAA	GATTGTCATCATTCGTTTATCACCAA
cmr	efflux	MDR	CGGCATCGTCAGTGGAATT	CGGTTCCGAAAAAGATGGAA
acrA	efflux	MDR	GGTCTATCACCCTACGCGCTATC	GCGCGCACGAACATACC
emrD	efflux	MDR	CTCAGCAGTATGGTGGTAAGCATT	ACCAGGCGCCGAAGAAC
mdtE/yhiU	efflux	MDR	CGTCGGCGCACTCGTT	TCCAGACGTTGTACGGTAACCA
mexA	efflux	MDR	AGGACAACGCTATGCAACGAA	CCGGAAAGGGCCGAAAT
acrR	regulator	MDR	GCGCTGGAGACACGACAAC	GCCTTGCTGCGAGAACAAA
qacF/H	efflux	MDR	TCGCAACATCCGCATTAAAA	ATGGATTTCAGAACCAGAGAAAGAAA
nimE	deactivate	MDR	TGCGCCAAGATAGGGCATA	GTCGTGAATTCGGCAGGTTTA
emrB/qacA	efflux	MDR	CTTTTCTCTAACCGTACATTATCTACGATAAA	AGAACGTAGCGACTGATAAAATGCT
mtrE	efflux	MDR	CGATGTGTCGTTTTGGAAGGT	CCTGCACCATGATTCCTCAATA
oprD	efflux	MDR	ATGAAGTGGAGCGCCATTG	GGCCACGGCGAACTGA
ttgA	efflux	MDR	ACGCCAATGCCAAACGATT	GTCACGGCGCAGCTTGA
ttgB	efflux	MDR	TCGCCCTGGATGTACACCTT	ACCATTGCCGACATCAACAAC
mepA	efflux	MDR	ATCGGTCGCTCTTCGTTCAC	ATAAATAGGATCGAGCTGCTGGAT
mexE	efflux	MDR	GGTCAGCACCGACAAGGTCTAC	AGCTCGACGTACTTGAGGAACAC
mtrD	efflux	MDR	CGGAGTCCATCGACCATTTG	ATCGTCGGCAAGGAGAATCA
tolC	efflux	MDR	GGCCGAGAACCTGATGCA	AGACTTACGCAATTCCGGGTTA
merA-marko	unknown	MDR	GTGCCGTCCAAGATCATG	GGTGGAAGTCCAGTAGGGTGA
qacH_351	efflux	MDR	GTCGGTGTTGCTTATGCAGTCT	CAACCAGGCAATGGCTGTAA
marR	regulator	MDR	GCTGTTGATGACATTGCTCACA	CGGCGTACTGGTGAAGCTAAC
mexB	efflux	MDR	CTGGAGATCGACGACGAGAAG	GAAATCGTTGACGTAGCTGGAA
ermK	protection	MLSB	GTTTGATATTGGCATTGTCAGAGAAA	ACCATTGCCGAGTCCACTTT
erm(F)	protection	MLSB	CAGCTTTGGTTGAACATTTACGAA	AAATTCCTAAAATCACAACCGACAA
lmrA	efflux	MLSB	TTCAGATGCAATGGCGTTTG	ATAATCGGGAACATAATGAGCATAACTAC
erm(36)	protection	MLSB	GGCGGACCGACTTGCAT	TCTGCGTTGACGACGGTTAC
ermT	protection	MLSB	GTTCACTAGCACTATTTTTAATGACAGAAGT	GAAGGGTGTCTTTTTAATACAATTAACGA
msr(C)	protection	MLSB	TCAGACCGGATCGGTTGTC	CCTATTTTTTGGAGTCTTCTCTCTAATGTT
mphB	deactivate	MLSB	CGCAGCGCTTGATCTTGTAG	TTACTGCATCCATACGCTGCTT
msr(A)	efflux	MLSB	CTGCTAACACAAGTACGATTCCAAAT	TCAAGTAAAGTTGTCTTACCTACACCATT
ermX	protection	MLSB	GCTCAGTGGTCCCCATGGT	ATCCCCCCGTCAACGTTT
vgaB	efflux	MLSB	TAAAAGAGAATAAGGCGCAAGGA	TGTTTAGTAGCATGTTGCATTTTCC
pica	protection	MLSB	GCAATCGAGGCGGTGTTC	TTGCCGCAGCCAATTCA
lnuA	deactivate	MLSB	TGACGCTCAACACACTCAAAAA	TTCATGCTTAAGTTCCATACGTGAA
vat(E)	vat(E)	MLSB	GACCGTCCTACCAGGCGTAA	TTGGATTGCCACCGACAATT
ermY	protection	MLSB	TTGTCTTTGAAAGTGAAGCAACAGT	TAACGCTAGAGAACGATTTGTATTGAG
cfr	protection	MLSB	GCAAAATTCAGAGCAAGTTACGAA	AAAATGACTCCCAACCTGCTTTAT
ermA/ermTR	protection	MLSB	ACATTTTACCAAGGAACTTGTGGAA	GTGGCATGACATAAACCTTCATCA
oleC	efflux	MLSB	CCCGGAGTCGATGTTCGA	GCCGAAGACGTACACGAACAG
carB	efflux	MLSB	GGAGTGAGGCTGACCGTAGAAG	ATCGGCGAAACGCACAAA
pikR2	protection	MLSB	TCGTGGGCCAGGTGAAGA	TTCCCCTTGCCGGTGAA
dfrA1	protection	other	GGAATGGCCCTGATATTCCA	AGTCTTGCGTCCAACCAACAG
dfrA12	protection	other	CCTCTACCGAACCGTCACACA	GCGACAGCGTTGAAACAACTAC
nisB	deactivate	other	GGGAGAGTTGCCGATGTTGTA	AGCCACTCGTTAAAGGGCAAT
pmrA	deactivate	other	TTTGCAGGTTTTGTTCCTAATGC	GCAGAGCCTGATTTCTCCTTTG
IncQ_oriT	MGE	Plasmid-inc	TTCGCGCTCGTTGTTCTTCGAGC	GCCGTTAGGCCAGTTTCTCG
IncN_rep	MGE	Plasmid-inc	AGTTCACCACCTACTCGCTCCG	CAAGTTCTTCTGTTGGGATTCCG
IncN_oriT	MGE	Plasmid-inc	TTGGGCTTCATAGTACCC	GTGTGATAGCGTGATTTATGC
IncP_oriT	MGE	Plasmid-inc	CAGCCTCGCAGAGCAGGAT	CAGCCGGGCAGGATAGGTGAAGT
IncW_trwAB	MGE	Plasmid-inc	AGCGTATGAAGCCCGTGAAGGG	AAAGATAAGCGGCAGGACAATAACG
PAMBL-1-F_377old	MGE	Plasmid-rep	CAGGCTCTTAATGTGATA	TTATGCTCAATACTCGTG
pAKD1-IncP-1β	MGE	Plasmid-rep	GGTAAGATTACCGATAAACT	GTTCGTGAAGAAGATGTA
pBS228-IncP-1α	MGE	Plasmid-rep	CAATCCATCGACAATCAC	GACAATCAGCTACTTCAC
sul2	protection	Sulfonamide	TCATCTGCCAAACTCGTCGTTA	GTCAAAGAACGCCGCAATGT
strB	protection	Sulfonamide	GCTCGGTCGTGAGAACAATCT	CAATTTCGGTCGCCTGGTAGT
folA	protection	Sulfonamide	CGAGCAGTTCCTGCCAAAG	CCCAGTCATCCGGTTCATAATC
sulA/folP	protection	Sulfonamide	CAGGCTCGTAAATTGATAGCAGAAG	CTTTCCTTGCGAATCGCTTT
sul1 NEW	protection	Sulfonamide	GCCGATGAGATCAGACGTATTG	CGCATAGCGCTGGGTTTC
tetbP	efflux	tetracycline	TGGGCGACAGTAGGCTTAGAA	TGACCCTACTGAAACATTAGAAATATACCT
tet(36)	protection	Tetracycline	AGAATACTCAGCAGAGGTCAGTTCCT	TGGTAGGTCGATAACCCGAAAAT
tet(32)	protection	Tetracycline	CCATTACTTCGGACAACGGTAGA	CAATCTCTGTGAGGGCATTTAACA
tetU	unknown	Tetracycline	GTGGCAAAGCAACGGATTG	TGCGGGCTTGCAAAACTATC
tetA	efflux	Tetracycline	CTCACCAGCCTGACCTCGAT	CACGTTGTTATAGAAGCCGCATAG
tetB	efflux	Tetracycline	AGTGCGCTTTGGATGCTGTA	AGCCCCAGTAGCTCCTGTGA
tetK	efflux	Tetracycline	CAGCAGTCATTGGAAAATTATCTGATTATA	CCTTGTACTAACCTACCAAAAATCAAAATA
tetQ	protection	Tetracycline	CGCCTCAGAAGTAAGTTCATACACTAAG	TCGTTCATGCGGATATTATCAGAAT
tetH	efflux	Tetracycline	TTTGGGTCATCTTACCAGCATTAA	TTGCGCATTATCATCGACAGA
tetW	protection	Tetracycline	ATGAACATTCCCACCGTTATCTTT	ATATCGGCGGAGAGCTTATCC
tetO	protection	Tetracycline	CAACATTAACGGAAAGTTTATTGTATACCA	TTGACGCTCCAAATTCATTGTATC
tetL	efflux	Tetracycline	ATGGTTGTAGTTGCGCGCTATAT	ATCGCTGGACCGACTCCTT
tetX	deactivate	Tetracycline	AAATTTGTTACCGACACGGAAGTT	CATAGCTGAAAAAATCCAGGACAGTT
tetC	efflux	Tetracycline	ACTGGTAAGGTAAACGCCATTGTC	ATGCATAAACCAGCCATTGAGTAAG
tetS	protection	Tetracycline	TTAAGGACAAACTTTCTGACGACATC	TGTCTCCCATTGTTCTGGTTCA
tetE	efflux	Tetracycline	TTGGCGCTGTATGCAATGAT	CGACGACCTATGCGATCTGA
tetT	protection	Tetracycline	CCATATAGAGGTTCCACCAAATCC	TGACCCTATTGGTAGTGGTTCTATTG
Tp614	MGE	Transposase	GGAAATCAACGGCATCCAGTT	CATCCATGCGCTTTTGTCTCT
IS613	MGE	Transposase	AGGTTCGGACTCAATGCAACA	TTCAGCACATACCGCCTTGAT
tnpA	MGE	Transposase	GCCGCACTGTCGATTTTTATC	GCGGGATCTGCCACTTCTT
tnpA	MGE	Transposase	CCGATCACGGAAAGCTCAAG	GGCTCGCATGACTTCGAATC
tnpA	MGE	Transposase	GGGCGGGTCGATTGAAA	GTGGGCGGGATCTGCTT
tnpA	MGE	Transposase	CATCATCGGACGGACAGAATT	GTCGGAGATGTGGGTGTAGAAAGT
tnpA	MGE	Transposase	GAAACCGATGCTACAATATCCAATTT	CAGCACCGTTTGCAGTGTAAG
tnpA	MGE	Transposase	TGCAGATGGTTTAACCTTGGATATTT	TCGGTTCATCAAACTGCTTCAC
tnpA	MGE	Transposase	AATTGATGCGGACGGCTTAA	TCACCAAACTGTTTATGGAGTCGTT
trfa	MGE	Transposase	ACGAAGAAATGGTTGTCCTGTTC	CGTCAGCTTGCGGTACTTCTC
vanC	protection	Vancomycin	CCTGCCACAATCGATCGTT	CGGCTTCATTCGGCTTGATA
VanB	protection	Vancomycin	TTGTCGGCGAAGTGGATCA	AGCCTTTTTCCGGCTCGTT
vanD	protection	Vancomycin	CAGAGGAACATAATGTTTCGATAAAATCT	GCCGGATTTTGTGATTCCAA
vanHD	protection	Vancomycin	GTGGCCGATTATACCGTCATG	CGCAGGTCATTCAGGCAAT
vanHB	protection	Vancomycin	GAGGTTTCCGAGGCGACAA	CTCTCGGCGGCAGTCGTAT
vanRA	protection	Vancomycin	CCCTTACTCCCACCGAGTTTT	TTCGTCGCCCCATATCTCAT
vanSA	protection	Vancomycin	CGCGTCATGCTTTCAAAATTC	TCCGCAGAAAGCTCAATTTGTT
vanWB	protection	Vancomycin	CGGACAAAGATACCCCCTATAAAG	AAATAGTAAATTGCTCATCTGGCACAT
vanXB	protection	Vancomycin	AGGCACAAAATCGAAGATGCTT	GGGTATGGCTCATCAATCAACTT
vanRB	protection	Vancomycin	GCCCTGTCGGATGACGAA	TTACATAGTCGTCTGCCTCTGCAT
vanRC	protection	Vancomycin	TGCGGGAAAAACTGAACGA	CCCCCCATACGGTTTTGATTA
vanRC4	protection	Vancomycin	AGTGCTTTGGCTTATCTCGAAAA	TCCGGCAGCATCACATCTAA
vanRD	protection	Vancomycin	TTATAATGGCAAGGATGCACTAAAGT	CGTCTACATCCGGAAGCATGA
vanSC	protection	Vancomycin	ATCAACTGCGGGAGAAAAGTCT	TCCGCTGTTCCGCTTCTT
vanTE	protection	Vancomycin	GTGGTGCCAAGGAAGTTGCT	CGTAGCCACCGCAAAAAAAT
vanTC	protection	Vancomycin	ACAGTTGCCGCTGGTGAAG	CGTGGCTGGTCGATCAAAA
vanTG	protection	Vancomycin	CGTGTAGCCGTTCCGTTCTT	CGGCATTACAGGTATATCTGGAAA
vanYB	protection	Vancomycin	GGCTAAAGCGGAAGCAGAAA	GATATCCACAGCAAGACCAAGCT
vanYD	protection	Vancomycin	AAGGCGATACCCTGACTGTCA	ATTGCCGGACGGAAGCA
16S			CCTACGGGAGGCAGCAG	ATTACCGCGGCTGCTGGC
Enterococci	23S rDNA	taxanomic	AGAAATTCCAAACGAACTTG	CAGTGCTCTACCTCCATCATT
P. aeruginosa	ecfX	taxanomic	AGCGTTCGTCCTGCACAAGT	TCCACCATGCTCAGGGAGAT
Staphylococci	mecA	taxanomic	CGCAACGTTCAATTTAATTTTGTTAA	TGGTCTTTCTGCATTCCTGGA
K. pneumoniae	gltA	taxanomic	ACGGCCGAATATGACGAATTC	AGAGTGATCTGCTCATGAA
A. baumannii	ompA	taxanomic	TCTTGGTGGTCACTTGAAGC	ACTCTTGTGGTTGTGGAGCA
Campy		taxanomic	CTGCTTAACACAAGTTGAGTAGG	TTCCTTAGGTACCGTCAGAA
Bacteroidetes		taxanomic	GGARCATGTGGTTTAATTCGATGAT	AGCTGACGACAACCATGCAG
Firmicutes		taxanomic	GGAGYATGTGGTTTAATTCGAAGCA	AGCTGACGACAACCATGCAC
