# Supplementary material for: Comparison of qPCR and metagenomic sequencing methods for quantifying antibiotic resistance genes in wastewater
Source: PLoS One. 2024 Apr 5;19(4):e0298325. doi: 10.1371/journal.pone.0298325 (PMC10997137; doi:10.1371/journal.pone.0298325)
Supplement: S2 Table — (XLSX) [file pone.0298325.s002.xlsx]

## Sheet: S2 Table
	S1	S2	S3	S4
Gammaproteobacteria	0.22014	0.198923	0.221778	0.12973
Betaproteobacteria	0.167552	0.127515	0.290709	0.184556
Alphaproteobacteria	0.048951	0.079343	0.067183	0.183012
Acidithiobacillia	0.00028	0.000283	0.0005	0.000772
Actinomycetes	0.212587	0.319071	0.129121	0.255598
Coriobacteriia	0.012587	0.011618	0.002747	0.003861
Acidimicrobiia	0.00028	0.000567	0.00025	0.008494
Thermoleophilia	0.00028	0.000567	0.00025	0.010811
Rubrobacteria	0.00028	0.000283	NaN	0.003861
Bacilli	0.063497	0.061491	0.017982	0.033205
Clostridia	0.049231	0.045905	0.03996	0.012355
Negativicutes	0.016503	0.016435	0.004745	0.005405
Erysipelotrichia	0.005874	0.005951	0.000999	0.000772
Tissierellia	0.00028	0.000283	NaN	NaN
Cyanophyceae	0.001399	0.001133	0.000999	0.003861
Mollicutes	0.000559	0.000283	0.00025	NaN
Deinococci	0.000559	0.000567	0.0005	0.003861
Epsilonproteobacteria	0.13007	0.059224	0.067682	0.021622
Flavobacteriia	0.020699	0.021536	0.101898	0.013127
Bacteroidia	0.015385	0.012468	0.010989	0.0139
Cytophagia	0.001119	0.001133	0.000999	0.003861
Sphingobacteriia	0.000559	0.000567	0.0005	0.001544
Chitinophagia	0.00028	0.000283	0.00025	0.001544
Desulfovibrionia	0.01007	0.010768	0.025974	0.005405
Desulfuromonadia	0.000839	0.00085	0.000749	0.003089
Desulfobulbia	0.000559	0.001417	0.000749	0.000772
Desulfobacteria	0.00028	0.000283	0.00025	0.000772
Planctomycetia	0.001399	0.002267	0.000749	0.027027
Verrucomicrobiae	0.000559	0.00085	0.000749	0.001544
Opitutae	0.00028	0.000283	0.00025	0.001544
Chlamydiia	0.00028	0.000283	NaN	NaN
Spirochaetia	0.001678	0.001417	0.00025	0.000772
Fusobacteriia	0.001399	0.000567	0.00025	NaN
Myxococcia	0.001399	0.0017	0.000999	0.016988
Synergistia	0.000559	0.000567	0.000999	0.000772
Terriglobia	0.00028	0.000283	0.00025	0.001544
Thermotogae	0.00028	0.000283	NaN	NaN
Bdellovibrionia	0.00028	0.000283	0.00025	NaN
Deferribacteres	0.00028	NaN	NaN	NaN
Mammalia	0.006154	0.00425	0.003996	0.016216
Methanomicrobia	0.001399	0.00425	0.000749	0.001544
Halobacteria	0.001119	0.001417	0.000749	0.010039
Methanobacteria	0.001119	0.001133	0.0005	0.000772
Caudoviricetes	0.000839	0.001133	0.001249	0.000772
Phycisphaerae	NaN	0.000283	NaN	0.001544
Nitriliruptoria	NaN	NaN	NaN	0.000772
Tepidiformia	NaN	NaN	NaN	0.000772
Ardenticatenia	NaN	NaN	NaN	0.000772
Thermomicrobia	NaN	NaN	NaN	0.000772
Chlorobiia	NaN	NaN	NaN	0.003089
Gemmatimonadetes	NaN	NaN	NaN	0.002317
Vicinamibacteria	NaN	NaN	NaN	0.001544
Nitrospiria	NaN	NaN	NaN	0.000772
Deltaproteobacteria	NaN	NaN	NaN	0.000772
Nitrososphaeria	NaN	NaN	NaN	0.001544
