# Supplementary material for: Comparison of qPCR and metagenomic sequencing methods for quantifying antibiotic resistance genes in wastewater
Source: PLoS One. 2024 Apr 5;19(4):e0298325. doi: 10.1371/journal.pone.0298325 (PMC10997137; doi:10.1371/journal.pone.0298325)
Supplement: S3 Table — (XLSX) [file pone.0298325.s003.xlsx]

## Sheet: S3 Table
ARO Term	S1	S2	S3	S4	Drug Class
AAC(2')-Ib	9.4	30.1	5.6		aminoglycoside antibiotic
AAC(2')-Ic		3.8			aminoglycoside antibiotic
aadA13	12	12.2	47		aminoglycoside antibiotic
aadS	45.5	37.8	99.5	5.2	aminoglycoside antibiotic
ACI-1	47.5	31.4	4.6	3.3	cephalosporin; penam; penem
Acinetobacter baumannii gyrA conferring resistance to fluoroquinolones	15.4				fluoroquinolone antibiotic
acrD	13.4	7.7	18.6		aminoglycoside antibiotic
AcrE	11	3.1			fluoroquinolone antibiotic; cephalosporin; cephamycin; penam
AcrS	7.7	4.1		1.8	fluoroquinolone antibiotic; cephalosporin; glycylcycline; cephamycin; penam; tetracycline antibiotic; rifamycin antibiotic; phenicol antibiotic; disinfecting agents and antiseptics
AER-1	3.9	2.8	33		penam
AIM-1		4.3	29.9		cephalosporin; cephamycin; penam
almG	3.1				peptide antibiotic
APH(3'')-Ib	153.9	69.6	418.1	17.7	aminoglycoside antibiotic
APH(3'')-Ic		5.3			aminoglycoside antibiotic
ArnT	9.4	4.3			peptide antibiotic
baeR	11.4	3.7			aminoglycoside antibiotic; aminocoumarin antibiotic
baeS	11.1	5.7			aminoglycoside antibiotic; aminocoumarin antibiotic
Bifidobacterium adolescentis rpoB mutants conferring resistance to rifampicin	299.2	300.3	192.7	119.6	rifamycin antibiotic
Bifidobacterium bifidum ileS conferring resistance to mupirocin	127.6	131.5	55.2	13	mupirocin
blaF		8.1			penam
BLMT			1.6		glycopeptide antibiotic
BRO-2	7.3	4.9			penam
Campylobacter coli chloramphenicol acetyltransferase	5.8	3.6			phenicol antibiotic
Campylobacter jejuni 23S rRNA with mutation conferring resistance to erythromycin	3006.3	1030.4	692.5	108.7	macrolide antibiotic
CfxA6	19.9	14.6	6.5	6.3	cephamycin
Chlamydia trachomatis 23S rRNA with mutation conferring resistance to macrolide antibiotics				54.6	macrolide antibiotic
Chlamydophila psittaci 16S rRNA mutation conferring resistance to spectinomycin	148.3	163.3	142.9	92.5	aminoglycoside antibiotic
Clostridioides difficile 23S rRNA with mutation conferring resistance to erythromycin and clindamycin	865	893.2	662.9	149.4	macrolide antibiotic; lincosamide antibiotic
Clostridioides difficile EF-Tu mutants conferring resistance to elfamycin	167	68	55.9	7.2	elfamycin antibiotic
Clostridioides difficile gyrA conferring resistance to fluoroquinolones	14	13.3			fluoroquinolone antibiotic
Clostridioides difficile rpoC with mutation conferring resistance to vancomycin	63.3	33.9	27.7		glycopeptide antibiotic
cmlA9	9.1	8.9	13.1		phenicol antibiotic
cmlB1		4.4	5.2		phenicol antibiotic
cpxA	21.8	7.5	8.3		aminoglycoside antibiotic; aminocoumarin antibiotic
CRP	24.6	11.1	17.5	3.6	macrolide antibiotic; fluoroquinolone antibiotic; penam
Cutibacterium acnes 16S rRNA mutation conferring resistance to tetracycline	546.4	553.4	308.7	85.2	tetracycline antibiotic
dfrA14	19.6		59.2	4.4	diaminopyrimidine antibiotic
dfrA31	124.1	63.9			diaminopyrimidine antibiotic
dfrA6	11.1	4.1			diaminopyrimidine antibiotic
dfrA7			24.4		diaminopyrimidine antibiotic
dfrB2	1.3		52.5	3.8	diaminopyrimidine antibiotic
dfrF	9.4	6.1	6.4		diaminopyrimidine antibiotic
efpA	12.6	58.5			rifamycin antibiotic; isoniazid
emrA	10.4	7.7	10.1		fluoroquinolone antibiotic
emrB	9.3	2.9	7.6		fluoroquinolone antibiotic
emrK	6.3				tetracycline antibiotic
emrR	13.3		9		fluoroquinolone antibiotic
emrY	6.4	2			tetracycline antibiotic
Enterobacter cloacae acrA	22.6		8		fluoroquinolone antibiotic; cephalosporin; glycylcycline; penam; tetracycline antibiotic; rifamycin antibiotic; phenicol antibiotic; disinfecting agents and antiseptics
Enterococcus faecium EF-Tu mutants conferring resistance to GE2270A	256.3	181.4	127.2		elfamycin antibiotic
eptA	10	4.7	4.7		peptide antibiotic
eptB	8.9	5.2	5.7		peptide antibiotic
EreD	12.3	14.7	95.8		macrolide antibiotic
Erm(39)		8.9			macrolide antibiotic; lincosamide antibiotic; streptogramin antibiotic; streptogramin A antibiotic; streptogramin B antibiotic
erm(40)		15.7			macrolide antibiotic; lincosamide antibiotic; streptogramin antibiotic
erm(46)	2.6	2.2			macrolide antibiotic; lincosamide antibiotic; streptogramin antibiotic
Erm(51)	39.4	58	30.3		macrolide antibiotic; lincosamide antibiotic; streptogramin antibiotic
ErmG	32.4	27.6	7.8		macrolide antibiotic; lincosamide antibiotic; streptogramin antibiotic; streptogramin A antibiotic; streptogramin B antibiotic
ErmQ		3.3			macrolide antibiotic; lincosamide antibiotic; streptogramin antibiotic; streptogramin A antibiotic; streptogramin B antibiotic
Escherichia coli 23S rRNA with mutation conferring resistance to chloramphenicol	287.8	227.6	358.6	71.4	phenicol antibiotic
Escherichia coli 23S rRNA with mutation conferring resistance to clarithromycin	285.7	229.9	362.1	63.8	macrolide antibiotic
Escherichia coli 23S rRNA with mutation conferring resistance to clindamycin	288.2	231	355.1	75.1	lincosamide antibiotic
Escherichia coli 23S rRNA with mutation conferring resistance to erythromycin and telithromycin	280	234.3	359.1	76.8	macrolide antibiotic
Escherichia coli 23S rRNA with mutation conferring resistance to oxazolidinone antibiotics	283.9	224.8	366.8	70.8	oxazolidinone antibiotic
Escherichia coli ampC1 beta-lactamase	7.6	3.4			cephalosporin; penam
Escherichia coli ampH beta-lactamase	7.3	4.3	4.4		cephalosporin; penam
Escherichia coli CyaA with mutation conferring resistance to fosfomycin	21.3	9.9	10.5		fosfomycin
Escherichia coli EF-Tu mutants conferring resistance to Enacyloxin IIa	176.3	135.9	228.2	34.1	elfamycin antibiotic
Escherichia coli EF-Tu mutants conferring resistance to kirromycin	175.4	134.4	231.1	39	elfamycin antibiotic
Escherichia coli EF-Tu mutants conferring resistance to Pulvomycin	274	201.5	343.2	50	elfamycin antibiotic
Escherichia coli emrE	3.6	2.7	2.3		macrolide antibiotic
Escherichia coli fabG mutations conferring resistance to triclosan	19.6	16.7	13.7	3.9	disinfecting agents and antiseptics
Escherichia coli fabI mutations conferring resistance to isoniazid and triclosan	14.4	7.6	10.5		isoniazid; disinfecting agents and antiseptics
Escherichia coli folP with mutation conferring resistance to sulfonamides	12.2	6			sulfonamide antibiotic
Escherichia coli GlpT with mutation conferring resistance to fosfomycin	12.7	12			fosfomycin
Escherichia coli gyrA conferring resistance to fluoroquinolones	4.9				fluoroquinolone antibiotic
Escherichia coli gyrB conferring resistance to aminocoumarin	48.6	34.9	44.3	8.5	aminocoumarin antibiotic
Escherichia coli LamB	13.9	8.2	10.7		fluoroquinolone antibiotic; tetracycline antibiotic
Escherichia coli marR mutant conferring antibiotic resistance	6.9				fluoroquinolone antibiotic; cephalosporin; glycylcycline; penam; tetracycline antibiotic; rifamycin antibiotic; phenicol antibiotic; disinfecting agents and antiseptics
Escherichia coli mdfA	10.3	4.7			tetracycline antibiotic; disinfecting agents and antiseptics
Escherichia coli mipA	5.4	3.8			fluoroquinolone antibiotic; aminoglycoside antibiotic
Escherichia coli murA with mutation conferring resistance to fosfomycin	18.7	11.9	19	3.8	fosfomycin
Escherichia coli nfsA mutations conferring resistance to nitrofurantoin	7.1	3.7			nitrofuran antibiotic
Escherichia coli ompF with mutation conferring resistance to beta-lactam antibiotics	8.8	2.6	4		monobactam; carbapenem; cephalosporin; cephamycin; penam; penem
Escherichia coli parC conferring resistance to fluoroquinolones	10.8	6.1			fluoroquinolone antibiotic
Escherichia coli parE conferring resistance to fluoroquinolones	17	9.9	12.4		fluoroquinolone antibiotic
Escherichia coli PtsI with mutation conferring resistance to fosfomycin	20.1	12.7	24		fosfomycin
Escherichia coli soxR with mutation conferring antibiotic resistance	11.6	2.9			fluoroquinolone antibiotic; cephalosporin; glycylcycline; penam; tetracycline antibiotic; rifamycin antibiotic; phenicol antibiotic; disinfecting agents and antiseptics
Escherichia coli soxS with mutation conferring antibiotic resistance	11.6	5.6			fluoroquinolone antibiotic; monobactam; carbapenem; cephalosporin; glycylcycline; cephamycin; penam; tetracycline antibiotic; rifamycin antibiotic; phenicol antibiotic; penem; disinfecting agents and antiseptics
Escherichia coli UhpA with mutation conferring resistance to fosfomycin	11.9	10.4			fosfomycin
Escherichia coli UhpT with mutation conferring resistance to fosfomycin	21.8	9.5	11.4		fosfomycin
evgA	10.2				macrolide antibiotic; fluoroquinolone antibiotic; penam; tetracycline antibiotic
evgS	6	2.5			macrolide antibiotic; fluoroquinolone antibiotic; penam; tetracycline antibiotic
FosA2	3.9	2.1	8.1		fosfomycin
FosA6	4.6		3.6		fosfomycin
gadW	8.6				macrolide antibiotic; fluoroquinolone antibiotic; penam
gadX	10.2				macrolide antibiotic; fluoroquinolone antibiotic; penam
H-NS	13.4	8.7	6.5	2.5	macrolide antibiotic; fluoroquinolone antibiotic; cephalosporin; cephamycin; penam; tetracycline antibiotic
ICR-Mo	6.5	5.2			peptide antibiotic
kdpE	10.4	2.9	5.1		aminoglycoside antibiotic
Klebsiella mutant PhoP conferring antibiotic resistance to colistin	8.5	4.7	6.9		macrolide antibiotic; peptide antibiotic
Klebsiella pneumoniae acrA	5.5				fluoroquinolone antibiotic; cephalosporin; glycylcycline; penam; tetracycline antibiotic; rifamycin antibiotic; phenicol antibiotic; disinfecting agents and antiseptics
Klebsiella pneumoniae acrR with mutation conferring multidrug antibiotic resistance	5.8				fluoroquinolone antibiotic; cephalosporin; glycylcycline; penam; tetracycline antibiotic; rifamycin antibiotic; phenicol antibiotic; disinfecting agents and antiseptics
Klebsiella pneumoniae KpnE	5.8				macrolide antibiotic; aminoglycoside antibiotic; cephalosporin; tetracycline antibiotic; peptide antibiotic; rifamycin antibiotic; disinfecting agents and antiseptics
Klebsiella pneumoniae KpnF	9.1		5		macrolide antibiotic; aminoglycoside antibiotic; cephalosporin; tetracycline antibiotic; peptide antibiotic; rifamycin antibiotic; disinfecting agents and antiseptics
Klebsiella pneumoniae KpnG	13.2	9.5	20.7		macrolide antibiotic; fluoroquinolone antibiotic; aminoglycoside antibiotic; carbapenem; cephalosporin; penam; peptide antibiotic; penem
Klebsiella pneumoniae KpnH			3.9		macrolide antibiotic; fluoroquinolone antibiotic; aminoglycoside antibiotic; carbapenem; cephalosporin; penam; peptide antibiotic; penem
Klebsiella pneumoniae OmpK35	8.6				monobactam; carbapenem; cephalosporin; cephamycin; penam; penem
Klebsiella pneumoniae OmpK36	11.7	6.4			monobactam; carbapenem; cephalosporin; cephamycin; penam; penem
Klebsiella pneumoniae OmpK37	5.9				monobactam; carbapenem; cephalosporin; cephamycin; penam; penem
Klebsiella pneumoniae ramR mutants	9.8		3.6		fluoroquinolone antibiotic; cephalosporin; glycylcycline; penam; tetracycline antibiotic; rifamycin antibiotic; phenicol antibiotic; disinfecting agents and antiseptics
LCR-1	132.8	36.4	66.7	6.1	cephalosporin; penam
LHK-6			12.4		carbapenem; cephalosporin
lnuD	17.9	4.8	9.7		lincosamide antibiotic
LptD	10.4	4.7	3.7		carbapenem; peptide antibiotic; aminocoumarin antibiotic; rifamycin antibiotic
LpxC		5			peptide antibiotic
marA	9	3.5			fluoroquinolone antibiotic; monobactam; carbapenem; cephalosporin; glycylcycline; cephamycin; penam; tetracycline antibiotic; rifamycin antibiotic; phenicol antibiotic; penem; disinfecting agents and antiseptics
MCR-5.1			13		peptide antibiotic
MCR-5.2			9.4		peptide antibiotic
mdtB	13.4	10.3	17.5		aminocoumarin antibiotic
mdtC	15.6	7.6	10.8		aminocoumarin antibiotic
mdtM	8.2	5.4			fluoroquinolone antibiotic; lincosamide antibiotic; nucleoside antibiotic; phenicol antibiotic; disinfecting agents and antiseptics
mdtN	13.1	4.8	3.8		nucleoside antibiotic; disinfecting agents and antiseptics
mdtO	9.6	4.5			nucleoside antibiotic; disinfecting agents and antiseptics
mdtP	11.7	4.1	2.8		nucleoside antibiotic; disinfecting agents and antiseptics
Mef(En2)	4.4	15.9	6.5		macrolide antibiotic
mefC	14.1	17.5	98.5	7.1	macrolide antibiotic
mefH	5	4.1			macrolide antibiotic
MexK	70.4	58.5	141.9		macrolide antibiotic; tetracycline antibiotic; disinfecting agents and antiseptics
MexT	7				fluoroquinolone antibiotic; diaminopyrimidine antibiotic; phenicol antibiotic
MexW	80.1	60.7	69.8		macrolide antibiotic; fluoroquinolone antibiotic; tetracycline antibiotic; phenicol antibiotic; disinfecting agents and antiseptics
mgrB	5.2	5.2	5.2		macrolide antibiotic; peptide antibiotic
mlaD	12	3.5	5.2		oxazolidinone antibiotic
mlaF	11.3	6.9			oxazolidinone antibiotic
Moraxella catarrhalis 23S rRNA with mutation conferring resistance to macrolide antibiotics	926.8				macrolide antibiotic
MOX-13			4		cephalosporin; cephamycin; penam
mphE	266.6	103.1	363.4	23.4	macrolide antibiotic
mphF			5.7		macrolide antibiotic
mphG	13.7	17.3	94.2	5.8	macrolide antibiotic
msbA	10.1	3.9			nitroimidazole antibiotic
mtrA	50.2	163.1	34.7	9.2	macrolide antibiotic; penam
MuxB	30.7		103.4		macrolide antibiotic; monobactam; tetracycline antibiotic; aminocoumarin antibiotic
MvaT	15.6	22.4	18.4		fluoroquinolone antibiotic; diaminopyrimidine antibiotic; phenicol antibiotic
Mycobacterium avium 23S rRNA with mutation conferring resistance to clarithromycin	60.3	71.9	44.4		macrolide antibiotic
Mycobacterium intracellulare 23S rRNA with mutation conferring resistance to azithromycin	53.9	67	47.1		macrolide antibiotic
Mycobacterium intracellulare 23S rRNA with mutation conferring resistance to clarithromycin	56.3	65.9	45.7		macrolide antibiotic
Mycobacterium kansasii 23S rRNA with mutation conferring resistance to clarithromycin	112.4	111.3	82.8		macrolide antibiotic
Mycobacterium leprae rpoB mutations conferring resistance to rifampicin		61.4	42.6		rifamycin antibiotic
Mycobacterium tuberculosis 23S rRNA mutation conferring resistance to capreomycin		70.8			aminoglycoside antibiotic
Mycobacterium tuberculosis embA mutant conferring resistance to ethambutol		33.1			polyamine antibiotic
Mycobacterium tuberculosis embB mutant conferring resistance to ethambutol		18.2			polyamine antibiotic
Mycobacterium tuberculosis embB with mutation conferring resistance to rifampicin		16.5			rifamycin antibiotic
Mycobacterium tuberculosis embC mutant conferring resistance to ethambutol		43.9			polyamine antibiotic
Mycobacterium tuberculosis folC with mutation conferring resistance to para-aminosalicylic acid		53.2			Para-aminosalicylic acid
Mycobacterium tuberculosis gyrA conferring resistance to fluoroquinolones	56.5	123.8	60.2		fluoroquinolone antibiotic
Mycobacterium tuberculosis inhA mutations conferring resistance to isoniazid	23.9	103.3	27		isoniazid
Mycobacterium tuberculosis intrinsic murA conferring resistance to fosfomycin	9.9	47.9	7.8		fosfomycin
Mycobacterium tuberculosis kasA mutant conferring resistance to isoniazid	28.3	102.3	27.1		isoniazid
Mycobacterium tuberculosis rpoB mutants conferring resistance to rifampicin	121.1	201.2	95.9		rifamycin antibiotic
Mycobacterium tuberculosis rpsA mutations conferring resistance to pyrazinamide	200.7	317.8	124.1	39.6	pyrazinamide
Mycobacterium tuberculosis rpsL mutations conferring resistance to Streptomycin	302.4	385.2	237.2	289.2	aminoglycoside antibiotic
Mycobacterium tuberculosis thyA with mutation conferring resistance to para-aminosalicylic acid	56.1	118.8	71.8		Para-aminosalicylic acid
Mycobacterium tuberculosis variant bovis embB with mutation conferring resistance to ethambutol		25.6			polyamine antibiotic
Mycobacteroides abscessus 23S rRNA with mutation conferring resistance to clarithromycin	106.1	114.3	68.7		macrolide antibiotic
Mycobacteroides chelonae 23S rRNA with mutation conferring resistance to clarithromycin		110.9			macrolide antibiotic
Mycolicibacterium smegmatis 16S rRNA (rrsB) mutation conferring resistance to hygromycin B	24.6	29.5	17.7		aminoglycoside antibiotic
Mycolicibacterium smegmatis 23S rRNA with mutation conferring resistance to clarithromycin	222.5	277.6	137	36.8	macrolide antibiotic
Mycolicibacterium smegmatis ndh with mutation conferring resistance to isoniazid	38.1	76.1	39.4		isoniazid
Neisseria gonorrhoeae 23S rRNA with mutation conferring resistance to azithromycin	1575.8	1009.5	2510.7	430.9	macrolide antibiotic
Neisseria gonorrhoeae rpld	98.3	43.5	30.7		macrolide antibiotic
NPS-1	247.9	106.7	85.2	5.9	cephalosporin; penam
OmpA	10.3		13.5		monobactam; carbapenem; cephalosporin; cephamycin; penam; penem
oqxB	12.5	8.9	18.6		fluoroquinolone antibiotic; glycylcycline; tetracycline antibiotic; diaminopyrimidine antibiotic; nitrofuran antibiotic
OXA-129			3.5		carbapenem; cephalosporin; penam
OXA-141			6.9		carbapenem; cephalosporin; penam
OXA-15	8.7		8.7		carbapenem; cephalosporin; penam
OXA-161	11.4				carbapenem; cephalosporin; penam
OXA-2	25	9.4	21.9		carbapenem; cephalosporin; penam
OXA-205	50.2	24.5	25.8	1.7	carbapenem; cephalosporin; penam
OXA-21	27	7.6	20.1		carbapenem; cephalosporin; penam
OXA-210	8.9		7.8		carbapenem; cephalosporin; penam
OXA-226	8.7		6.7		carbapenem; cephalosporin; penam
OXA-3	17.9	5.3	15.9		carbapenem; cephalosporin; penam
OXA-32	10.7		9.6		carbapenem; cephalosporin; penam
OXA-34	9.1	4.5	4.9		carbapenem; cephalosporin; penam
OXA-347	6.7	5.8	15.3	2.7	carbapenem; cephalosporin; penam
OXA-36	8.7		3.9		carbapenem; cephalosporin; penam
OXA-415	11.6		11.1		carbapenem; cephalosporin; penam
OXA-464	24.8	16.1			carbapenem; cephalosporin; penam
OXA-491	14.8				carbapenem; cephalosporin; penam
OXA-504			10.4		carbapenem; cephalosporin; penam
OXA-539			6.9		carbapenem; cephalosporin; penam
OXA-540	18.5	9.1	11.6		carbapenem; cephalosporin; penam
OXA-541	6.7	4.2	6.7		carbapenem; cephalosporin; penam
OXA-543	10.3		10.3		carbapenem; cephalosporin; penam
OXA-544	20.3	7.1	12.9		carbapenem; cephalosporin; penam
OXA-641			5.6		carbapenem; cephalosporin; penam
OXA-681	12.2	4.4			carbapenem; cephalosporin; penam
OXA-732	77	42.1	201.9	9.4	carbapenem; cephalosporin; penam
OXA-737			7.8		carbapenem; cephalosporin; penam
OXA-780			9.8		carbapenem; cephalosporin; penam
OXA-838	9.6				carbapenem; cephalosporin; penam
OXA-9				3.5	carbapenem; cephalosporin; penam
OXA-912			3.8		carbapenem; cephalosporin; penam
PAU-1			4.8		carbapenem; cephalosporin
Planobispora rosea EF-Tu mutants conferring resistance to inhibitor GE2270A	316.3	327.4	331.9	285.9	elfamycin antibiotic
PmrF	7.7	5	4.8		peptide antibiotic
porin OmpC	10.5	4.2	5		monobactam; carbapenem; cephalosporin; cephamycin; penam; penem
Propionibacteria 23S rRNA with mutation conferring resistance to macrolide antibiotics	242.7	218.2	130.3		macrolide antibiotic
Pseudomonas aeruginosa CpxR	97.6	76.3	116.4		macrolide antibiotic; fluoroquinolone antibiotic; monobactam; aminoglycoside antibiotic; carbapenem; cephalosporin; cephamycin; penam; tetracycline antibiotic; peptide antibiotic; aminocoumarin antibiotic; diaminopyrimidine antibiotic; sulfonamide antibiotic; phenicol antibiotic; penem
Pseudomonas aeruginosa emrE			32		aminoglycoside antibiotic
Pseudomonas aeruginosa gyrA and parC conferring resistance to fluoroquinolones	113.1	113.2	112.3	31.7	fluoroquinolone antibiotic
Pseudomonas aeruginosa gyrA conferring resistance to fluoroquinolones	122.7		152.4	73.2	fluoroquinolone antibiotic
Pseudomonas aeruginosa parE conferring resistance to fluoroquinolones	142.6	142.5	147.8	44.8	fluoroquinolone antibiotic
Pseudomonas mutant PhoP conferring resistance to colistin			28.5		macrolide antibiotic; peptide antibiotic
Pseudomonas mutant PhoQ conferring resistance to colistin		6.8			macrolide antibiotic; peptide antibiotic
qacE		13.5	149.1	5.9	disinfecting agents and antiseptics
QnrVC4	48.4	22.1	63.7		fluoroquinolone antibiotic
QnrVC5	80.1	53.7	41.6		fluoroquinolone antibiotic
ramA		2.4	7.2		fluoroquinolone antibiotic; monobactam; carbapenem; cephalosporin; glycylcycline; cephamycin; penam; tetracycline antibiotic; rifamycin antibiotic; phenicol antibiotic; penem; disinfecting agents and antiseptics
RbpA	20.4	98.3	47	3.5	rifamycin antibiotic
RCP-1	9.2	13.3	23.6		penam
rpsJ	81.3	53.4	65.4	2.9	tetracycline antibiotic
RSA-1		2.8	23.4		carbapenem; cephalosporin
rsmA	29.8	26.6	45.2		fluoroquinolone antibiotic; diaminopyrimidine antibiotic; phenicol antibiotic
Salmonella enterica gyrA conferring resistance to fluoroquinolones	6.4		8.1		fluoroquinolone antibiotic
Salmonella enterica gyrA with mutation conferring resistance to triclosan	6		8.1		disinfecting agents and antiseptics
Salmonella enterica parC conferring resistance to fluoroquinolones	18.8				fluoroquinolone antibiotic
Salmonella serovars gyrB conferring resistance to fluoroquinolones	50.2		74.6		fluoroquinolone antibiotic
Salmonella serovars parE conferring resistance to fluoroquinolones	11.5		14.5		fluoroquinolone antibiotic
Salmonella serovars soxS with mutation conferring antibiotic resistance			3.7		fluoroquinolone antibiotic; monobactam; carbapenem; cephalosporin; glycylcycline; cephamycin; penam; tetracycline antibiotic; rifamycin antibiotic; phenicol antibiotic; penem; disinfecting agents and antiseptics
Shigella flexneri parC conferring resistance to fluoroquinolones	9.8		7.4		fluoroquinolone antibiotic
smeE			68.9		macrolide antibiotic; fluoroquinolone antibiotic; tetracycline antibiotic; phenicol antibiotic
Staphylococcus aureus 23S rRNA with mutation conferring resistance to linezolid	655.3	795.4	465.5	207.4	macrolide antibiotic; lincosamide antibiotic; streptogramin antibiotic; oxazolidinone antibiotic; glycopeptide antibiotic; phenicol antibiotic; pleuromutilin antibiotic
Streptococcus pneumoniae 23S rRNA mutation conferring resistance to macrolides and streptogramins antibiotics	747.2	776.1	440.1	162.2	macrolide antibiotic; streptogramin antibiotic; streptogramin A antibiotic; streptogramin B antibiotic
Streptococcus pneumoniae 23S rRNA with mutation conferring resistance to macrolide antibiotics	661.8	707.4	373.6	129.6	macrolide antibiotic
Streptomyces ambofaciens 23S rRNA with mutation conferring resistance to macrolide antibiotics	297.2	291.6	142.3		macrolide antibiotic
Streptomyces cinnamoneus EF-Tu mutants conferring resistance to elfamycin	424	448.5	397	368.5	elfamycin antibiotic
sul4	6.9	5.2	5	4.9	sulfonamide antibiotic
tap	8	28.3	9.3		tetracycline antibiotic
tet(33)		3.3			tetracycline antibiotic
tet(40)	53.6	45	11.3		tetracycline antibiotic
tet32	15.5	12.8	6.8		tetracycline antibiotic
ugd	8.4				peptide antibiotic
YajC	36.7	42.9	36.7		fluoroquinolone antibiotic; cephalosporin; glycylcycline; penam; tetracycline antibiotic; rifamycin antibiotic; phenicol antibiotic; disinfecting agents and antiseptics
YojI	10.8	4.8			peptide antibiotic
