# Supplementary material for: Comparison of qPCR and metagenomic sequencing methods for quantifying antibiotic resistance genes in wastewater
Source: PLoS One. 2024 Apr 5;19(4):e0298325. doi: 10.1371/journal.pone.0298325 (PMC10997137; doi:10.1371/journal.pone.0298325)
Supplement: S4 Table — (XLSX) [file pone.0298325.s004.xlsx]

## Sheet: S4 Table
group	Gene ID	S1	S2	S3	S4
Aminoglycoside	str	0.00024584
Integrons	intl3				0.00082214
MDR	arsA	0.000251	0.00031297	0.00098905	9.2e-05
MDR	cadC	0.00045244	0.00068974
MDR	cefa_qacelta	0.00800435	0.0129432	0.0590603	0.0212214
MDR	copA		0.00025776	0.00028403
MDR	mepA	4.87e-05	0.00021082	9.05e-05
MDR	mexA	1.96e-05
MDR	pcoA			0.00164617
MDR	sugE	0.00152709	0.00131414	0.00030867	0.00193516
MDR	tcrB		0.00069213	4.99e-05	0.00098449
MDR	terW	4.56e-05	0.00011027	9.08e-05	5.45e-05
MDR	ttgA		0.00068735	0.00011065
MGE	IncI1_repI1	0.00021625	0.00022991	2.6e-05	0.00014087
MGE	IncN_rep	0.00022388	0.00040588	0.00101686	0.00019377
MGE	IncP_oriT	0.0001085	0.00013482		3.47e-05
MGE	IS1133			2.42e-05
MGE	IS21-ISAs29	0.0008531	0.00118027	0.0187539	0.0087389
MGE	IS256	0.0042598	0.012245	0.00074438	0.0006771
MGE	IS3		0.00293654	0.00072152	0.00105882
MGE	IS5/IS1182	0.00036877		0.00207645	0.00045296
MGE	IS6/257	0.0003871	0.00038665	5.42e-05	7.27e-05
MGE	IS6100	0.0150405	0.0366088	0.139984	0.0479165
MGE	IS613	0.00152709		0.00179517
MGE	ISEcp1	0.0207128	0.0315402	0.0447594	0.0114514
MGE	Tn3	0.00104183	0.00182655	0.00136048	0.00082499
MGE	Tp614	0.00215963	0.00435936	0.00034368	0.0050366
MLSB	mphA	6.1e-05	9.53e-05	0.00124757	0.00028469
MLSB	vat(A)		4.25e-05		0.00031479
Other	ttgB	1.9e-05	0.00024812	3.7e-05	3.6e-05
Taxanomic	Bacteroidetes	0.0679209	0.194342	0.137103	0.153184
Taxanomic	P. aeruginosa	1.13e-05
Tetracycline	tetD		5.69e-05
Tetracycline	tetR	0.00202902	0.00410994	0.0148163	0.00457081
Trimethoprim	dfra17	0.00032326	0.00089758	0.00297753	0.00124613
Trimethoprim	dfra21	8.08e-05	5.59e-05	0.00015867	0.00011207
