# Supplementary material for: Comparison of qPCR and metagenomic sequencing methods for quantifying antibiotic resistance genes in wastewater
Source: PLoS One. 2024 Apr 5;19(4):e0298325. doi: 10.1371/journal.pone.0298325 (PMC10997137; doi:10.1371/journal.pone.0298325)
Supplement: S5 Table — (XLSX) [file pone.0298325.s005.xlsx]

## Sheet: S5 Table
Group	S1	S2	S3	S4
Taxonomic	Firmicutes	Firmicutes	Firmicutes	Firmicutes
	Bacteroidetes	Bacteroidetes	Bacteroidetes	Bacteroidetes
Tetracycline	tetW	tetW	tetR	tetM
	tetM	tet39	tetA_2	tet39
	tetO_2	tetQ	tet39	tetW
Beta Lactam	blaCARB	blaCARB	blaGES	blaGES
	blaGES	blaTEM	blaTEM	blaTEM
	blaCMY_2	blaCMY_2
Aminoglycoside	aadA_1	aac6-aph2	strB	aadA16
	aadA6	aadA2_3	aadA_1	strB
	strB	aadA_1	aadA16	aadA_1
Sulfonamide	sul1_2	sul2_2	sul1_2	sul2_2
	sul2_2	sul2_2	sul2_2	sul1_2
Quinolone	qnrS2	qnrVC1_VC3_VC6	qnrS2	qnrVC1_VC3_VC6
	qnrVC1_VC3_VC6	qnrS2	qnrVC1_VC3_VC6
MLSB	msrE	msrE	msrE	ereA
	mefA_1	ermB_2	ermB_2	mefA_1
	ermB_2	mefA	ereA	lnuB
MDR	cefa_qacelta	cefa_qacelta	cefa_qacelta	cefa_qacelta
	qacF/H	qacF/H	qacF/H	qacF/H
	sugE	sugE	pcoA	sugE
MGE	IS26_1	IS26_1	IS26_1	IS26_1
	ISEcp1	tnpA_7	tnpA_1	IS6100
	tnpA_1	IS6100	IS6100	tnpA_6
